# Supplementary material for: Long-term metabolic fate and mortality in obesity without metabolic syndrome
Source: Ann Med. 2022 May 20;54(1):1432–43. doi: 10.1080/07853890.2022.2075915 (PMC9132486; doi:10.1080/07853890.2022.2075915)
Supplement: Supplemental Material [file IANN_A_2075915_SM1399.zip]

Archive with 2 entries (2 files):
- Supplemental files/Supplementary table 1.pdf
- Supplemental files/Supplementary table 2.pdf
